# Supplementary material for: Discovery of Anti-Inflammatory Triterpenoid Glucosides from the Heritiera littoralis Dryand
Source: Molecules. 2023 Feb 9;28(4):1658. doi: 10.3390/molecules28041658 (PMC9959541; doi:10.3390/molecules28041658)
Supplement: Supplementary file 1 [file molecules-28-01658-s001.zip]

Archive with 1 entries (1 files):
- molecules-2138096-supplementary.pdf
